# Supplementary material for: Topological elastic liquid diode
Source: Sci Adv. 2025 Apr 4;11(14):eadt9526. doi: 10.1126/sciadv.adt9526 (PMC11970454; doi:10.1126/sciadv.adt9526)
Supplement: Supplementary file 2 — Movies S1 to S11 [file sciadv.adt9526_movies_s1_to_s11.zip]

Archive with 11 entries (11 files):
- sciadv.adt9526_movie_s11.mp4
- sciadv.adt9526_movie_s10.mp4
- sciadv.adt9526_movie_s9.mp4
- sciadv.adt9526_movie_s8.mp4
- sciadv.adt9526_movie_s7.mp4
- sciadv.adt9526_movie_s6.mp4
- sciadv.adt9526_movie_s5.mp4
- sciadv.adt9526_movie_s4.mp4
- sciadv.adt9526_movie_s3.mp4
- sciadv.adt9526_movie_s2.mp4
- sciadv.adt9526_movie_s1.mp4
